# Supplementary material for: (R,R)-1-Acetyl-1′-(2,4,6-trinitro­phen­yl)-2,2′-bipyrrolidine
Source: Acta Crystallogr Sect E Struct Rep Online. 2012 Dec 22;69(Pt 1):o144–5. doi: 10.1107/S1600536812051161 (PMC3588260; doi:10.1107/S1600536812051161)
Supplement: Supplementary file 2 [file e-69-0o144-Isup2.hkl]

#
# h,k,l, Fc-squared, Fo-squared, sigma(Fo-squared) and status flag
#
data_I
_shelx_title ' pol689'
_shelx_refln_list_code          4
_shelx_F_calc_maximum      120.72
_exptl_crystal_F_000       824.00
_reflns_d_resolution_high  0.8403
 
loop_
 _symmetry_equiv_pos_as_xyz
 'x, y, z'
 '-x+1/2, -y, z+1/2'
 '-x, y+1/2, -z+1/2'
 'x+1/2, -y+1/2, -z'
 
_cell_length_a     8.1989
_cell_length_b    10.4442
_cell_length_c    20.8877
_cell_angle_alpha  90.000
_cell_angle_beta   90.000
_cell_angle_gamma  90.000
 
_shelx_F_squared_multiplier     1.000
 
loop_
 _refln_index_h
 _refln_index_k
 _refln_index_l
 _refln_F_squared_calc
 _refln_F_squared_meas
 _refln_F_squared_sigma
 _refln_observed_status
   2   0   0    13187.97    12129.46     82.14 o
   4   0   0     3276.23     3425.36     60.44 o
   6   0   0       25.24       31.98      8.82 o
   8   0   0      205.12      241.36     36.16 o
   2   1   0     1515.47     1564.58     15.48 o
   3   1   0     1370.33     1455.78     18.16 o
   4   1   0      233.25      255.43     14.06 o
   5   1   0      154.48      179.98     13.09 o
   6   1   0      397.75      417.61     21.84 o
   7   1   0      167.46      191.02     16.33 o
   8   1   0        1.67       10.79      6.77 o
   9   1   0        0.86        4.83      7.87 o
   1   2   0      433.24      432.16     12.94 o
   2   2   0      160.30      178.32     12.23 o
   3   2   0      306.20      348.60     10.00 o
   4   2   0     2485.87     2598.22     43.57 o
   5   2   0        1.16        9.01      4.52 o
   6   2   0        0.47       -0.67      5.52 o
   7   2   0       53.69       61.42     12.70 o
   8   2   0        2.46       14.12      8.94 o
   9   2   0        0.95        5.79     18.57 o
   1   3   0       51.35       51.00      5.62 o
   2   3   0     2767.14     2896.23     32.11 o
   3   3   0      499.21      482.39     17.17 o
   4   3   0     2125.90     2201.38     50.65 o
   5   3   0       19.50        8.70     13.27 o
   6   3   0      449.87      433.35     27.81 o
   7   3   0      176.53      206.32     21.22 o
   8   3   0       13.98       13.10      7.25 o
   9   3   0        8.64        9.06     15.98 o
   0   4   0      252.19      265.15     13.76 o
   1   4   0        0.79        5.83      1.59 o
   2   4   0      215.21      236.10     12.05 o
   3   4   0      103.70      123.94     11.88 o
   4   4   0      586.04      628.06     28.21 o
   5   4   0      197.81      179.31     16.84 o
   6   4   0       24.02       25.08      9.69 o
   7   4   0        6.59        9.40      8.24 o
   8   4   0        3.87       -1.72      7.33 o
   9   4   0       10.03       19.13      8.41 o
   1   5   0       31.07       31.48      3.60 o
   2   5   0       60.60       62.89      9.02 o
   3   5   0     1621.85     1798.47     45.13 o
   4   5   0      221.03      229.82     18.63 o
   5   5   0     1066.80     1118.37     45.11 o
   6   5   0        9.16       47.97     11.67 o
   7   5   0       80.12       77.00     29.91 o
   8   5   0        0.09        3.17      6.86 o
   0   6   0       53.47       52.16      7.93 o
   1   6   0     2933.04     3002.52     33.45 o
   2   6   0      979.22      977.09     69.04 o
   3   6   0        0.05        1.16      5.52 o
   4   6   0      612.61      576.94     29.22 o
   5   6   0      677.55      661.50     18.93 o
   6   6   0      406.73      410.87     29.21 o
   7   6   0        8.70       10.14      6.70 o
   8   6   0       77.76       76.76     14.56 o
   1   7   0       56.19       49.37      5.10 o
   2   7   0        5.01        0.99      5.57 o
   3   7   0      317.60      314.40     21.57 o
   4   7   0      101.47      115.54     14.39 o
   5   7   0      102.30       77.53     12.57 o
   6   7   0       40.26       58.36     11.73 o
   7   7   0        7.17       21.77      9.10 o
   8   7   0       51.27       55.68     21.09 o
   0   8   0      164.53      135.56     18.11 o
   1   8   0        7.91        5.34      3.04 o
   2   8   0       12.30       11.67      6.77 o
   3   8   0      343.23      308.53     18.07 o
   4   8   0       24.68       14.22      5.77 o
   5   8   0        2.88       -0.13      5.52 o
   6   8   0        6.61        4.43      5.25 o
   7   8   0        3.52        5.39      7.45 o
   1   9   0      119.83      110.10     11.78 o
   2   9   0        0.09       -5.59      5.59 o
   3   9   0        7.64       13.92      4.87 o
   4   9   0       49.33       50.86      8.62 o
   5   9   0        6.65        4.77      5.64 o
   6   9   0       48.48       58.65     12.44 o
   0  10   0      622.98      673.59     44.08 o
   1  10   0        0.67       18.99      6.55 o
   2  10   0        3.75        3.06     12.08 o
   3  10   0       29.56       22.46      7.31 o
   4  10   0      177.21      197.20     16.71 o
   5  10   0        6.25       18.26      6.64 o
   1  11   0        4.45        3.12      6.26 o
   2  11   0       56.95       57.36      9.66 o
   3  11   0        0.45        5.64      4.69 o
   4  11   0       13.77        4.16      5.57 o
   0  12   0       11.77        9.56      8.00 o
   1  12   0       22.97       28.02      7.76 o
   2  12   0       80.28       91.19     12.85 o
   2   0   1     2300.87     2325.92     35.54 o
   3   0   1      486.43      510.12     10.12 o
   4   0   1     1652.86     1585.18     48.74 o
   5   0   1      294.45      317.29     22.53 o
   6   0   1       34.71       31.25      5.71 o
   7   0   1        2.06        7.48      5.58 o
   8   0   1      538.22      514.36     35.51 o
   9   0   1        2.02       10.86     12.31 o
   2   1   1     1811.99     1828.42     11.88 o
   3   1   1      175.16      181.83      4.52 o
   4   1   1     3657.48     3707.54     35.29 o
   5   1   1      328.66      309.59     11.31 o
   6   1   1      118.83      131.54      8.96 o
   7   1   1       38.58       34.07      5.59 o
   8   1   1       96.62      101.58      9.59 o
   9   1   1       29.98       24.61      6.63 o
   1   2   1     1369.35     1285.38     11.34 o
   2   2   1     4946.71     4798.94     25.12 o
   3   2   1      463.69      461.20      7.80 o
   4   2   1      358.36      351.86     12.61 o
   5   2   1      420.47      422.53     15.47 o
   6   2   1      123.15      145.13     10.25 o
   7   2   1      192.12      158.68     11.71 o
   8   2   1       99.43       99.58     10.15 o
   9   2   1       19.96       12.57      5.26 o
   0   3   1     3850.65     3817.48     35.33 o
   1   3   1     1241.14     1175.03     11.97 o
   2   3   1     1876.26     1938.95     18.40 o
   3   3   1      289.71      298.47     10.24 o
   4   3   1      410.04      434.39     16.23 o
   5   3   1       93.29       96.35      8.88 o
   6   3   1       85.20       86.02      8.98 o
   7   3   1        5.70        5.64      5.02 o
   8   3   1        3.27       -1.12      4.78 o
   9   3   1        2.87       15.15      6.46 o
   0   4   1      392.36      426.43     13.95 o
   1   4   1      642.56      633.80     12.46 o
   2   4   1     2820.95     2871.19     22.75 o
   3   4   1      492.33      536.26     16.50 o
   4   4   1      154.58      169.72     10.66 o
   5   4   1       10.36        7.51      4.91 o
   6   4   1      504.42      471.86     20.81 o
   7   4   1      106.97      105.48     12.95 o
   8   4   1       24.05       25.66      6.60 o
   9   4   1       34.78       31.57     14.50 o
   0   5   1     1173.45     1169.90     25.60 o
   1   5   1      113.44      135.14      5.59 o
   2   5   1     1779.24     1767.37     33.27 o
   3   5   1      131.43      147.91      6.79 o
   4   5   1       48.77       50.48      6.58 o
   5   5   1       39.85       57.90     11.09 o
   6   5   1      514.20      529.98     22.71 o
   7   5   1      115.84       95.31     10.56 o
   8   5   1       98.35       72.62     10.07 o
   0   6   1      120.48      144.41      9.03 o
   1   6   1      156.16      163.82      6.89 o
   2   6   1      180.61      219.36     18.58 o
   3   6   1      147.51      150.30     10.02 o
   4   6   1      198.97      182.83      8.13 o
   5   6   1      242.71      241.46     10.75 o
   6   6   1      217.57      234.05     15.85 o
   7   6   1      135.44      132.24     12.78 o
   8   6   1        0.41        2.80      4.22 o
   0   7   1       86.80       85.32      7.68 o
   1   7   1       59.74       62.97      3.95 o
   2   7   1      107.30      119.58      7.97 o
   3   7   1       14.24       10.65      3.50 o
   4   7   1      170.60      175.65     12.04 o
   5   7   1       81.04       62.05      8.03 o
   6   7   1       65.93       73.18     12.85 o
   7   7   1        4.65        6.42      5.09 o
   8   7   1       36.67       30.10      7.27 o
   0   8   1       49.71       53.70      6.51 o
   1   8   1      560.57      547.97     13.77 o
   2   8   1      111.51       97.62      7.73 o
   3   8   1      105.15       99.16      7.58 o
   4   8   1      119.75      111.32     10.17 o
   5   8   1       33.63       38.23      7.06 o
   6   8   1       43.24       35.55     10.98 o
   7   8   1       52.85       74.10     10.29 o
   0   9   1        2.72        4.07      3.96 o
   1   9   1      331.64      327.40     14.95 o
   2   9   1      220.44      211.36     11.85 o
   3   9   1      219.01      207.31     10.96 o
   4   9   1      223.84      231.43     12.03 o
   5   9   1      119.50      123.91     10.35 o
   6   9   1        7.11        7.58      6.52 o
   0  10   1      280.40      328.13     17.87 o
   1  10   1      255.01      241.92     11.80 o
   2  10   1        0.89        3.79      3.79 o
   3  10   1       66.70       61.80      6.46 o
   4  10   1       24.55       31.25      5.11 o
   5  10   1        6.30       13.46      4.27 o
   0  11   1      367.59      387.63     20.59 o
   1  11   1       13.25       11.89      4.72 o
   2  11   1        7.35       13.91      4.20 o
   3  11   1       19.42       18.75      4.52 o
   4  11   1       14.28        8.04      5.13 o
   0  12   1       39.39       35.76      8.83 o
   1  12   1        4.44        0.15      3.78 o
   2  12   1        2.20        7.07      3.54 o
   2   0   2     6699.48     6255.21     30.77 o
   3   0   2     1809.91     1905.08     19.43 o
   4   0   2       28.58       22.36      6.29 o
   5   0   2        0.77        0.20      2.95 o
   6   0   2        9.15       15.15      5.71 o
   7   0   2      518.53      513.32     26.71 o
   8   0   2       21.72       27.02      8.86 o
   9   0   2       89.62       83.83     16.16 o
   2   1   2       42.30       38.40      2.03 o
   3   1   2      763.18      748.83      9.30 o
   4   1   2      809.84      860.58     16.35 o
   5   1   2      209.96      248.22     10.05 o
   6   1   2      202.81      200.58     10.16 o
   7   1   2      193.61      183.81     14.26 o
   8   1   2       23.95       29.87      6.96 o
   9   1   2      133.96      104.05     14.28 o
   0   2   2     1137.17     1112.58     19.36 o
   1   2   2     8254.02     7553.33     46.89 o
   2   2   2     1561.27     1594.13     13.08 o
   3   2   2     2405.84     2492.59     18.67 o
   4   2   2       21.30       19.15      4.22 o
   5   2   2      110.34      109.74      8.15 o
   6   2   2      155.00      151.49     10.34 o
   7   2   2       20.37       25.00      5.36 o
   8   2   2       62.48       65.83      8.31 o
   9   2   2        3.30       -0.55      5.04 o
   0   3   2      661.33      628.32     14.16 o
   1   3   2     2352.84     2336.75     15.18 o
   2   3   2     1936.11     1791.05     16.41 o
   3   3   2      446.55      498.16     11.24 o
   4   3   2      695.24      706.42     20.42 o
   5   3   2       80.32       75.55      7.80 o
   6   3   2      236.90      244.37     14.69 o
   7   3   2       54.41       49.48      7.84 o
   8   3   2       15.43       12.91      4.60 o
   9   3   2       24.85       34.51      8.75 o
   0   4   2      939.89      916.33     19.95 o
   1   4   2      469.41      529.59      9.91 o
   2   4   2     1176.06     1169.71     15.92 o
   3   4   2      102.36      102.94      7.48 o
   4   4   2      268.69      268.16     13.10 o
   5   4   2     1165.73     1161.26     29.72 o
   6   4   2      428.65      408.74     19.56 o
   7   4   2       30.28       33.34      7.06 o
   8   4   2        3.68       10.27      5.68 o
   9   4   2       22.05       22.52      6.75 o
   0   5   2      143.50      152.60      9.51 o
   1   5   2     1421.58     1433.85     19.23 o
   2   5   2     1071.71     1163.01     24.16 o
   3   5   2      137.29      141.04      6.97 o
   4   5   2       30.82       26.88      4.89 o
   5   5   2      630.53      631.80     22.70 o
   6   5   2     1201.94     1190.79     33.70 o
   7   5   2        6.78       10.13      5.36 o
   8   5   2        7.81        2.79      4.96 o
   0   6   2        5.20       10.17      3.38 o
   1   6   2      432.34      419.22     11.44 o
   2   6   2        8.74       11.97      3.20 o
   3   6   2       49.86       53.42      6.34 o
   4   6   2       79.23      102.73      7.25 o
   5   6   2       49.84       51.82      5.84 o
   6   6   2      251.66      239.17     15.82 o
   7   6   2       17.52       24.03      6.48 o
   8   6   2        6.24       16.64      9.74 o
   0   7   2       27.39       32.00      5.29 o
   1   7   2        7.02        5.41      2.38 o
   2   7   2      177.72      178.87     10.98 o
   3   7   2      223.01      222.83     11.09 o
   4   7   2      200.38      206.21     12.97 o
   5   7   2      146.77      139.51     11.50 o
   6   7   2      161.23      156.09     14.17 o
   7   7   2      118.61      125.78     13.00 o
   8   7   2        5.48        4.06      5.59 o
   0   8   2       41.88       51.25      6.93 o
   1   8   2        9.46        7.84      2.14 o
   2   8   2      171.47      152.38      9.39 o
   3   8   2       75.75       81.12      6.65 o
   4   8   2       47.93       58.90      6.61 o
   5   8   2       93.12       93.87     10.04 o
   6   8   2        6.40        6.16      4.80 o
   7   8   2       58.38       79.56     10.81 o
   0   9   2      380.84      404.90     18.47 o
   1   9   2        9.28       11.39      3.71 o
   2   9   2      123.30      113.74      8.73 o
   3   9   2       74.74       88.75      7.43 o
   4   9   2       49.04       41.27      5.71 o
   5   9   2       13.12       12.38      4.34 o
   6   9   2       27.64       35.78      7.24 o
   0  10   2        0.29       13.90      5.88 o
   1  10   2      107.59      104.98      7.88 o
   2  10   2       73.95       67.90      7.16 o
   3  10   2       93.66       93.27      8.12 o
   4  10   2       88.91       87.15      7.99 o
   5  10   2        7.47        9.46      6.61 o
   0  11   2      249.53      303.67     21.24 o
   1  11   2       87.27       87.45      7.52 o
   2  11   2       10.79       23.17      6.78 o
   3  11   2       46.07       24.42      5.03 o
   4  11   2       37.28       38.43      7.22 o
   0  12   2        3.40       14.96      6.87 o
   1  12   2       14.59       22.37      4.50 o
   2  12   2       19.01       20.81      5.19 o
   2   0   3      532.99      535.75     11.23 o
   3   0   3      412.07      462.32     10.44 o
   4   0   3      865.44      897.50     25.75 o
   5   0   3       72.90       57.33      8.02 o
   6   0   3      321.28      341.54     20.00 o
   7   0   3        0.32        0.74      5.03 o
   8   0   3      411.40      377.82     25.60 o
   9   0   3       12.80        8.25     11.13 o
   1   1   3     7595.42     7354.46     21.77 o
   2   1   3     1640.63     1631.05     11.73 o
   3   1   3     2122.42     2149.81     18.72 o
   4   1   3      324.09      350.12     11.47 o
   5   1   3      329.44      354.17     12.95 o
   6   1   3      362.99      339.84     15.08 o
   7   1   3       49.46       51.61      6.78 o
   8   1   3      263.59      251.88     17.68 o
   9   1   3        8.50       14.95      6.79 o
   0   2   3     2342.26     2178.15     49.32 o
   1   2   3     4217.32     3986.29     21.78 o
   2   2   3     1104.31     1137.11     10.97 o
   3   2   3     1564.27     1528.71     15.85 o
   4   2   3      346.93      372.59     12.98 o
   5   2   3      270.31      271.32     12.55 o
   6   2   3      273.46      287.69     14.36 o
   7   2   3      288.22      272.72     16.89 o
   8   2   3       31.49       21.96      5.88 o
   9   2   3       25.52       14.32      5.63 o
   0   3   3      832.65      781.69     16.27 o
   1   3   3     2401.65     2361.55     12.84 o
   2   3   3        4.32        5.91      1.25 o
   3   3   3      345.92      360.98      9.56 o
   4   3   3      456.67      439.62     14.27 o
   5   3   3      155.64      155.24      9.62 o
   6   3   3      219.88      216.56     12.46 o
   7   3   3      221.86      223.53     18.48 o
   8   3   3       57.56       54.02      8.61 o
   9   3   3       22.18       18.69      6.61 o
   0   4   3      125.27      132.42      8.47 o
   1   4   3     3068.49     2875.07     22.06 o
   2   4   3     1436.13     1505.80     17.26 o
   3   4   3      359.96      368.67      7.94 o
   4   4   3      174.10      150.63      9.95 o
   5   4   3      149.40      145.20     10.76 o
   6   4   3      239.66      221.33     14.40 o
   7   4   3      132.99      149.18     13.11 o
   8   4   3        0.40       -0.35      6.56 o
   9   4   3       37.41       58.14      9.61 o
   0   5   3      298.72      321.85     13.89 o
   1   5   3      257.86      239.88      7.54 o
   2   5   3      169.84      190.88      6.87 o
   3   5   3      258.88      249.68      9.84 o
   4   5   3      158.86      155.33     10.39 o
   5   5   3      172.19      168.84     12.02 o
   6   5   3      258.72      259.54     15.99 o
   7   5   3       64.40       74.90      9.52 o
   8   5   3        4.12        7.72      4.76 o
   0   6   3        0.17        2.06      3.32 o
   1   6   3       72.51       86.25      5.67 o
   2   6   3      453.55      489.32     14.26 o
   3   6   3       41.51       42.05      5.77 o
   4   6   3      195.63      197.45      9.60 o
   5   6   3      164.38      166.08      9.67 o
   6   6   3      297.91      311.53     17.86 o
   7   6   3       62.77       63.65      9.34 o
   8   6   3        5.28       14.01      8.14 o
   0   7   3        0.51        2.53      3.41 o
   1   7   3      574.11      570.73     14.71 o
   2   7   3      639.13      652.73     16.45 o
   3   7   3      957.55      945.90     22.26 o
   4   7   3       49.03       49.77      6.80 o
   5   7   3      101.34      108.83     10.39 o
   6   7   3      179.00      201.47     15.82 o
   7   7   3      150.27      168.08     14.56 o
   0   8   3        8.70       16.14      4.81 o
   1   8   3      117.40      112.82      7.14 o
   2   8   3       15.14       18.27      3.31 o
   3   8   3      148.47      142.13      9.42 o
   4   8   3       35.99       35.76      5.47 o
   5   8   3       32.09       35.39      7.69 o
   6   8   3       57.03       61.24      9.02 o
   7   8   3       11.52       13.18      7.27 o
   0   9   3       91.33       96.68     11.24 o
   1   9   3      146.06      157.77     10.45 o
   2   9   3       65.14       73.31      6.56 o
   3   9   3       65.67       62.33      6.48 o
   4   9   3       22.84       27.59      4.98 o
   5   9   3       30.50       25.49      5.20 o
   6   9   3        4.12       -4.45      5.10 o
   0  10   3      631.60      635.57     28.98 o
   1  10   3      184.10      178.41      9.96 o
   2  10   3       21.16       15.85      3.96 o
   3  10   3      186.54      179.13     10.67 o
   4  10   3       49.68       43.75      8.60 o
   5  10   3       31.82       32.00      9.85 o
   0  11   3        0.68        1.34      5.52 o
   1  11   3       35.37       40.92      5.75 o
   2  11   3       64.28       70.29      8.67 o
   3  11   3      145.16      164.18     18.12 o
   4  11   3        2.53        0.92      4.61 o
   0  12   3        7.63        4.45      4.72 o
   1  12   3       16.34       17.47      4.69 o
   2  12   3        5.44        4.93      4.76 o
   1   0   4      652.70      642.15      8.28 o
   2   0   4      121.05      142.66      5.71 o
   3   0   4     1969.27     2019.41     23.66 o
   4   0   4       34.83       49.80      6.80 o
   5   0   4      674.28      641.43     24.66 o
   6   0   4      211.66      226.95     16.56 o
   7   0   4      743.37      678.46     37.72 o
   8   0   4        0.05       -6.15      6.15 o
   9   0   4       12.18       -0.09     13.23 o
   0   1   4    13170.52    11807.75     71.19 o
   1   1   4     1162.46     1053.03      7.61 o
   2   1   4     5477.21     5289.34     26.41 o
   3   1   4     1785.20     1811.64     14.71 o
   4   1   4     1497.00     1570.71     24.20 o
   5   1   4       49.86       53.56      5.48 o
   6   1   4       55.82       63.69      6.96 o
   7   1   4       76.10       60.31      7.88 o
   8   1   4       99.62       76.76     10.27 o
   9   1   4        1.57        5.96      6.36 o
   0   2   4    14573.54    12998.88    114.24 o
   1   2   4      192.14      182.85      3.07 o
   2   2   4      426.06      432.54      6.30 o
   3   2   4     2057.33     2099.65     18.54 o
   4   2   4     1297.84     1361.42     24.65 o
   5   2   4      224.04      216.45     11.21 o
   6   2   4      365.20      363.15     15.92 o
   7   2   4        3.24       10.16      4.33 o
   8   2   4       69.26       55.26      8.85 o
   9   2   4       26.67       18.15      8.28 o
   0   3   4      103.96      109.08      6.40 o
   1   3   4     1346.97     1330.11      9.77 o
   2   3   4     1016.87     1042.45     10.63 o
   3   3   4      774.86      786.77     12.96 o
   4   3   4       12.73       13.43      3.34 o
   5   3   4       70.92       84.56      7.29 o
   6   3   4       91.89       84.63      9.17 o
   7   3   4       52.15       53.91      8.78 o
   8   3   4       47.17       49.88     10.97 o
   9   3   4       35.66       34.96      7.93 o
   0   4   4      195.89      212.18      9.89 o
   1   4   4      598.38      613.99      9.13 o
   2   4   4      229.84      248.65      6.43 o
   3   4   4      255.51      282.33      6.81 o
   4   4   4       93.21       94.69      8.84 o
   5   4   4        4.16        9.92      3.98 o
   6   4   4      365.02      392.49     19.06 o
   7   4   4      319.47      330.65     19.07 o
   8   4   4       67.74       81.89     10.54 o
   9   4   4       31.05       41.78     18.39 o
   0   5   4      549.55      591.55     18.05 o
   1   5   4      490.34      458.55      9.80 o
   2   5   4        2.86        2.98      1.51 o
   3   5   4      123.39      110.11      6.82 o
   4   5   4      131.22      127.06      9.31 o
   5   5   4       38.29       42.65      6.17 o
   6   5   4      165.09      168.43     13.52 o
   7   5   4        4.92        6.14      3.99 o
   8   5   4      131.74      139.96     16.89 o
   0   6   4      120.22      117.05      7.35 o
   1   6   4      106.55       98.14      5.19 o
   2   6   4      207.95      228.34     10.20 o
   3   6   4      578.20      560.99     13.68 o
   4   6   4        1.55        0.60      3.43 o
   5   6   4       65.86       59.68      6.20 o
   6   6   4      209.28      203.94     14.69 o
   7   6   4      147.57      155.86     13.55 o
   8   6   4       13.40       23.86      6.33 o
   0   7   4      201.42      219.22     13.82 o
   1   7   4       92.80      101.08      6.33 o
   2   7   4      174.90      203.63      9.18 o
   3   7   4      132.06      140.27      8.69 o
   4   7   4      134.52      141.69     13.76 o
   5   7   4      641.22      658.24     24.70 o
   6   7   4        6.01       20.87      5.16 o
   7   7   4        0.63        8.78      5.34 o
   0   8   4      112.22      125.13     11.63 o
   1   8   4        4.11        8.54      3.86 o
   2   8   4      123.62      113.78      7.53 o
   3   8   4       37.88       34.93      4.93 o
   4   8   4      136.20      119.83      8.81 o
   5   8   4       61.23       56.09     11.53 o
   6   8   4       59.59       58.98      8.87 o
   7   8   4       20.11       18.18      5.98 o
   0   9   4      705.87      655.55     27.59 o
   1   9   4      102.81      115.70      9.04 o
   2   9   4      172.27      174.91      9.67 o
   3   9   4       25.34       23.19      3.90 o
   4   9   4      326.00      318.72     14.97 o
   5   9   4        8.60       12.29      6.40 o
   6   9   4        4.42       11.70      5.31 o
   0  10   4      187.90      196.85     16.36 o
   1  10   4       47.12       31.73      4.82 o
   2  10   4       10.08       10.03      4.55 o
   3  10   4      214.05      221.43     15.57 o
   4  10   4       21.24       19.58      4.89 o
   5  10   4       25.05       29.10      8.16 o
   0  11   4       66.07       65.55     10.71 o
   1  11   4       43.46       55.64      6.68 o
   2  11   4       17.64       20.72     11.02 o
   3  11   4        6.13       14.96      5.49 o
   4  11   4       11.40       16.35      6.62 o
   0  12   4        8.30        7.68      7.52 o
   1  12   4        6.76       10.60      5.53 o
   2  12   4        1.92        0.87      8.05 o
   1   0   5      333.30      346.05      8.17 o
   2   0   5      891.09      924.57     14.47 o
   3   0   5     1212.08     1246.62     31.24 o
   4   0   5     2112.93     2084.33     49.00 o
   5   0   5        1.29        5.50      5.14 o
   6   0   5      579.29      572.27     32.01 o
   7   0   5       51.97       75.61     21.08 o
   8   0   5       37.54       20.14      9.23 o
   9   0   5       38.57       33.79     10.53 o
   0   1   5    10836.69    10081.87     57.69 o
   1   1   5    13010.45    11992.80     45.40 o
   2   1   5      247.81      219.92      4.65 o
   3   1   5      385.43      371.97      7.86 o
   4   1   5      603.50      653.88     17.42 o
   5   1   5       86.77       77.71      6.99 o
   6   1   5      191.15      171.82     11.11 o
   7   1   5       13.41        9.53      3.59 o
   8   1   5       81.13       70.55     10.25 o
   9   1   5        6.85       12.07     13.00 o
   0   2   5     7055.59     6910.61    154.40 o
   1   2   5     4565.02     4489.64     15.81 o
   2   2   5      984.19     1015.45      9.75 o
   3   2   5      967.67      957.44     12.06 o
   4   2   5      745.58      703.35     16.64 o
   5   2   5      160.17      144.86      9.74 o
   6   2   5      371.42      323.80     15.33 o
   7   2   5        7.73       16.17      4.77 o
   8   2   5       24.18       26.34      5.68 o
   9   2   5        0.38        3.51      5.67 o
   0   3   5     6796.78     6490.67     90.40 o
   1   3   5      565.36      578.01      6.88 o
   2   3   5     3860.17     4022.06     21.80 o
   3   3   5     1509.42     1538.36     16.13 o
   4   3   5       94.36       98.39      7.01 o
   5   3   5      271.71      256.65     12.31 o
   6   3   5     1270.22     1206.25     29.44 o
   7   3   5       29.91       23.17      6.52 o
   8   3   5      157.56      151.37     19.05 o
   9   3   5        0.25        3.78     10.84 o
   0   4   5      388.19      407.08     13.85 o
   1   4   5      329.77      336.66      6.21 o
   2   4   5     1563.44     1577.05     15.48 o
   3   4   5       72.10       75.38      3.81 o
   4   4   5      594.20      615.39     15.13 o
   5   4   5       60.30       54.25      7.27 o
   6   4   5      339.52      359.92     18.30 o
   7   4   5       61.01       50.94      8.70 o
   8   4   5        8.10       13.49      5.46 o
   9   4   5       16.74       19.38      6.13 o
   0   5   5     1144.36     1135.13     19.31 o
   1   5   5        9.33       14.28      1.82 o
   2   5   5      395.56      399.07      8.56 o
   3   5   5      119.40      117.64      5.90 o
   4   5   5       29.54       27.75      4.17 o
   5   5   5      214.51      208.21     13.76 o
   6   5   5       17.61       21.08      5.29 o
   7   5   5       43.48       30.90      7.51 o
   8   5   5       25.26       28.86      7.09 o
   0   6   5      124.02      117.12      7.96 o
   1   6   5        2.62        4.88      2.07 o
   2   6   5      268.30      267.64      8.96 o
   3   6   5      151.90      173.50      8.17 o
   4   6   5      557.55      546.95     16.64 o
   5   6   5       75.95       66.80      6.88 o
   6   6   5      147.44      145.49     12.37 o
   7   6   5       23.35       14.88      6.51 o
   8   6   5        4.84        8.18      5.94 o
   0   7   5        5.75       10.53      4.01 o
   1   7   5      391.22      356.39     11.44 o
   2   7   5      565.03      528.31     13.56 o
   3   7   5      363.36      367.26     16.39 o
   4   7   5       37.36       40.64      4.37 o
   5   7   5      137.92      159.53     12.38 o
   6   7   5       71.39      113.92     11.78 o
   7   7   5      102.43       97.07     11.28 o
   0   8   5      331.55      332.20     18.38 o
   1   8   5      332.79      336.70     11.97 o
   2   8   5        4.47        6.20      2.45 o
   3   8   5       95.42       85.67      7.59 o
   4   8   5       41.33       42.21      7.76 o
   5   8   5       74.46       75.30      9.10 o
   6   8   5       31.61       38.67      7.73 o
   7   8   5       32.54       43.67      8.02 o
   0   9   5       38.55       37.47      7.70 o
   1   9   5      290.07      283.05     13.24 o
   2   9   5      137.67      128.30      8.28 o
   3   9   5      126.85      112.88      9.34 o
   4   9   5        6.30        5.77      3.54 o
   5   9   5       23.98       30.88      8.16 o
   6   9   5       63.02       84.93     13.53 o
   0  10   5       49.71       59.51      9.83 o
   1  10   5        9.97        5.14      3.70 o
   2  10   5      122.59      133.83     10.09 o
   3  10   5       54.82       58.38      9.54 o
   4  10   5        3.77        4.59      4.51 o
   5  10   5       55.49       66.73     16.59 o
   0  11   5       19.81       19.15      6.19 o
   1  11   5       10.76       11.85      4.67 o
   2  11   5       11.83        9.31      6.17 o
   3  11   5       13.27       23.91     10.24 o
   4  11   5        9.82       23.82     11.64 o
   0  12   5      214.43      183.40     26.30 o
   1  12   5       25.29       17.36      8.70 o
   0   0   6     7384.88     7039.96     53.99 o
   1   0   6     7234.84     6805.28     60.74 o
   2   0   6     1203.09     1223.59     18.84 o
   3   0   6      108.66      111.41      6.38 o
   4   0   6        0.71        0.09      3.92 o
   5   0   6      438.58      425.38     25.36 o
   6   0   6        1.95        6.44      8.29 o
   7   0   6        0.00       10.26      6.69 o
   8   0   6        1.55        4.57      9.58 o
   9   0   6        2.83       14.86     15.50 o
   0   1   6      984.67      935.21     18.94 o
   1   1   6     1238.48     1218.73      9.80 o
   2   1   6      431.46      420.70      6.02 o
   3   1   6       41.88       43.49      3.07 o
   4   1   6       31.08       41.05      5.46 o
   5   1   6      464.30      476.66     18.95 o
   6   1   6      130.80      123.34     10.74 o
   7   1   6       41.25       44.67      7.48 o
   8   1   6       37.75       35.45      7.53 o
   9   1   6       42.13       34.60      9.27 o
   0   2   6      230.16      213.08     10.05 o
   1   2   6     3209.84     3195.76     18.17 o
   2   2   6      168.52      164.63      4.13 o
   3   2   6       71.83       85.54      3.98 o
   4   2   6       47.55       52.59      4.94 o
   5   2   6      252.88      238.92     11.00 o
   6   2   6      489.19      480.71     18.84 o
   7   2   6       16.77       14.82      5.28 o
   8   2   6       48.11       70.58     10.18 o
   9   2   6       80.35       92.44     13.91 o
   0   3   6      527.17      539.43     32.92 o
   1   3   6     1258.55     1304.89     21.00 o
   2   3   6     1099.63     1177.85     11.73 o
   3   3   6      296.21      312.04      7.41 o
   4   3   6      465.00      477.24     15.02 o
   5   3   6       67.43       72.45      6.64 o
   6   3   6      689.01      706.49     22.55 o
   7   3   6        3.92        9.18      4.17 o
   8   3   6       15.35       23.03     12.46 o
   9   3   6       10.10        4.62      6.16 o
   0   4   6      122.39      130.94      7.36 o
   1   4   6      673.44      706.11      9.31 o
   2   4   6     2071.10     2102.55     16.33 o
   3   4   6      373.23      389.32      9.31 o
   4   4   6       65.35       65.91      5.24 o
   5   4   6      174.89      161.79      9.97 o
   6   4   6      501.92      497.57     21.64 o
   7   4   6       54.00       51.98     11.06 o
   8   4   6       31.03       34.51      7.02 o
   0   5   6     1222.81     1166.48     21.40 o
   1   5   6      717.97      711.34     10.92 o
   2   5   6      472.16      492.62      9.24 o
   3   5   6      219.41      214.48      7.06 o
   4   5   6       54.36       55.11      5.32 o
   5   5   6      149.21      163.32     11.72 o
   6   5   6      142.33      147.64     12.24 o
   7   5   6       40.96       43.41      7.66 o
   8   5   6       71.81       75.15     10.67 o
   0   6   6      484.63      490.47     15.68 o
   1   6   6      632.90      656.99     12.72 o
   2   6   6       29.59       28.09      2.95 o
   3   6   6      329.56      331.45     11.03 o
   4   6   6       34.53       35.66      4.89 o
   5   6   6      132.43      141.60      9.47 o
   6   6   6      179.79      197.76     14.17 o
   7   6   6       12.42       21.65      9.36 o
   8   6   6       19.52       22.10      6.70 o
   0   7   6      129.70      127.38     10.65 o
   1   7   6        6.23        5.73      1.92 o
   2   7   6      399.19      407.87     11.52 o
   3   7   6      195.78      177.21      9.72 o
   4   7   6       45.50       38.59      4.39 o
   5   7   6       18.67       19.44      5.31 o
   6   7   6      219.54      233.13     15.94 o
   7   7   6        8.95       10.22      6.04 o
   0   8   6      801.14      767.80     27.78 o
   1   8   6       61.81       62.64      6.24 o
   2   8   6      144.65      153.12      8.23 o
   3   8   6       68.03       61.86      6.42 o
   4   8   6       82.78       71.74      7.86 o
   5   8   6      140.77      142.29     11.99 o
   6   8   6       40.06       53.79      8.40 o
   7   8   6       13.75       18.89      8.67 o
   0   9   6      278.31      300.84     18.76 o
   1   9   6      241.43      235.53     11.82 o
   2   9   6      350.70      343.38     15.14 o
   3   9   6      277.39      284.98     19.21 o
   4   9   6       63.58       70.07     10.75 o
   5   9   6        0.97        3.51     10.85 o
   6   9   6        9.85       12.43      8.53 o
   0  10   6        5.09       11.45      5.70 o
   1  10   6      121.14      108.35      8.79 o
   2  10   6       37.65       46.44      7.72 o
   3  10   6       79.97       75.09     14.10 o
   4  10   6        9.55        4.44      6.15 o
   5  10   6       27.57       34.05     11.39 o
   0  11   6       30.10       13.55     12.63 o
   1  11   6       78.49       93.75     11.53 o
   2  11   6       63.35       71.48     13.04 o
   3  11   6       29.42       45.12     13.13 o
   0  12   6        2.93       30.69     11.65 o
   1   0   7     5576.91     5632.36     35.13 o
   2   0   7     1024.52      972.38     15.79 o
   3   0   7       32.01       36.97      4.13 o
   4   0   7      403.82      399.39     16.50 o
   5   0   7        0.04        0.68      3.97 o
   6   0   7      153.38      178.34     18.25 o
   7   0   7        1.38       12.53     10.24 o
   8   0   7       59.85       62.87     13.54 o
   9   0   7       21.75       12.21      8.62 o
   0   1   7       91.36       66.17      4.10 o
   1   1   7     1977.79     2041.28     13.75 o
   2   1   7       71.48       63.58      2.61 o
   3   1   7      543.50      544.78      9.38 o
   4   1   7       33.06       43.94      5.66 o
   5   1   7      211.80      223.61     13.18 o
   6   1   7       14.06       23.20      5.51 o
   7   1   7       76.79       99.18     11.73 o
   8   1   7       89.43       93.63     11.51 o
   9   1   7       16.48       27.63      9.63 o
   0   2   7       76.04       81.43      6.86 o
   1   2   7     2872.38     2844.90     20.70 o
   2   2   7     1104.12     1198.20     12.11 o
   3   2   7     1586.24     1628.51     17.61 o
   4   2   7       89.29      102.49      8.16 o
   5   2   7       70.97       88.52     10.50 o
   6   2   7      291.92      287.55     16.76 o
   7   2   7      196.09      196.58     17.25 o
   8   2   7      329.72      350.61     24.69 o
   9   2   7       27.34       36.32      9.76 o
   0   3   7        9.05        3.86      3.20 o
   1   3   7     1539.07     1518.83     13.42 o
   2   3   7     3195.03     3303.47     20.72 o
   3   3   7      185.79      186.26      5.77 o
   4   3   7      162.86      174.13     10.58 o
   5   3   7      675.41      673.15     20.03 o
   6   3   7      754.40      736.17     28.89 o
   7   3   7      370.49      382.13     20.59 o
   8   3   7       58.56       81.38     11.06 o
   9   3   7       40.07       32.30      9.72 o
   0   4   7       13.19       17.85      2.71 o
   1   4   7       49.80       48.29      3.27 o
   2   4   7      934.58      976.53     11.60 o
   3   4   7       80.48       78.66      4.12 o
   4   4   7      187.65      178.94      7.93 o
   5   4   7       37.02       30.31      6.40 o
   6   4   7      272.29      266.75     14.01 o
   7   4   7       12.08       14.42      4.71 o
   8   4   7       13.48       16.71      6.54 o
   0   5   7      363.34      364.92     11.74 o
   1   5   7      121.86      113.00      4.32 o
   2   5   7      157.25      148.11      5.76 o
   3   5   7      261.20      269.88      7.32 o
   4   5   7      140.24      147.64      8.93 o
   5   5   7       11.86       10.93      4.43 o
   6   5   7       26.25       26.16      5.79 o
   7   5   7       39.90       60.80     11.95 o
   8   5   7        2.14        1.81      5.23 o
   0   6   7     1001.71      992.20     26.10 o
   1   6   7       85.07       77.52      4.11 o
   2   6   7      391.36      408.41     15.73 o
   3   6   7      378.81      371.48      9.91 o
   4   6   7      425.18      463.79     13.02 o
   5   6   7       30.71       33.70      5.80 o
   6   6   7       63.21       66.18      7.45 o
   7   6   7       31.98       30.22      7.00 o
   8   6   7        6.49       11.73      6.65 o
   0   7   7      356.36      363.98     11.75 o
   1   7   7       23.47       27.03      2.83 o
   2   7   7        3.68        9.47      2.38 o
   3   7   7       39.00       38.76      4.30 o
   4   7   7        4.51        6.56      3.82 o
   5   7   7      177.90      183.73     13.70 o
   6   7   7      184.52      217.87     15.42 o
   7   7   7       35.63       57.08      8.78 o
   0   8   7      268.42      274.84     11.58 o
   1   8   7      331.61      329.43     12.30 o
   2   8   7       40.03       46.12      5.03 o
   3   8   7      212.17      219.51     12.67 o
   4   8   7        6.93        6.89      4.22 o
   5   8   7       28.46       26.99      5.84 o
   6   8   7      206.34      201.09     18.45 o
   0   9   7      678.78      622.38     35.08 o
   1   9   7        8.96        3.66      3.81 o
   2   9   7       85.11      102.70     10.07 o
   3   9   7       30.53       36.39      7.58 o
   4   9   7       49.54       39.52     10.30 o
   5   9   7       47.67       50.39     12.48 o
   6   9   7       26.96       15.34     12.32 o
   0  10   7        9.97       13.22      5.47 o
   1  10   7       35.84       50.62      8.14 o
   2  10   7       17.43        9.50     13.32 o
   3  10   7       13.16        7.26      7.08 o
   4  10   7        4.89        8.35      8.11 o
   5  10   7        0.56       16.66      8.28 o
   0  11   7       28.48       49.11     20.25 o
   1  11   7       64.55       60.17      9.57 o
   2  11   7       18.30       14.17      6.67 o
   3  11   7       26.80       29.17     10.67 o
   0   0   8     6011.09     5839.71     56.72 o
   1   0   8     1225.59     1302.74     17.54 o
   2   0   8       25.35       22.61      2.96 o
   3   0   8      153.96      158.15      8.28 o
   4   0   8      143.96      147.80     10.41 o
   5   0   8      101.25       91.44     12.15 o
   6   0   8       39.77       54.13     10.81 o
   7   0   8      133.96      140.22     18.07 o
   8   0   8       17.23       22.09     10.08 o
   9   0   8        1.71       -5.00      7.60 o
   0   1   8       47.91       57.74      4.09 o
   1   1   8      942.80      977.56     10.43 o
   2   1   8      728.04      730.98     11.61 o
   3   1   8      269.27      284.98      8.28 o
   4   1   8       85.92       89.98      6.41 o
   5   1   8      231.98      232.91     13.62 o
   6   1   8       25.07       14.71      4.18 o
   7   1   8      284.84      282.79     17.79 o
   8   1   8       42.94       36.53     17.26 o
   9   1   8       23.41       18.73      9.72 o
   0   2   8     7979.71     7727.26    180.23 o
   1   2   8      874.34      877.60     13.59 o
   2   2   8      188.32      184.18      5.20 o
   3   2   8      109.10      107.36      4.02 o
   4   2   8       31.41       36.48      4.15 o
   5   2   8      110.92       89.39      8.99 o
   6   2   8        9.72       13.13      5.19 o
   7   2   8       95.99      113.98     13.67 o
   8   2   8       24.89       21.02      8.88 o
   9   2   8        4.99        7.41      6.23 o
   0   3   8     1515.65     1406.40     36.70 o
   1   3   8       77.59       94.72      3.66 o
   2   3   8       21.79       22.55      2.15 o
   3   3   8      203.54      211.61      6.41 o
   4   3   8       20.83       14.28      3.28 o
   5   3   8      180.75      162.92     10.41 o
   6   3   8       26.73       34.13      6.74 o
   7   3   8       64.14       52.72      9.40 o
   8   3   8        5.48       17.34      8.70 o
   0   4   8       42.59       33.83      2.47 o
   1   4   8      773.54      740.35     14.01 o
   2   4   8       74.12       82.45      3.62 o
   3   4   8      412.03      412.64      8.90 o
   4   4   8       31.61       33.63      4.31 o
   5   4   8       28.12       18.70      3.94 o
   6   4   8      198.04      199.32     12.26 o
   7   4   8       29.11       19.60      5.65 o
   8   4   8      133.36      134.90     15.92 o
   0   5   8      991.79     1044.01     19.03 o
   1   5   8      309.47      306.13     13.36 o
   2   5   8       40.52       39.52      3.70 o
   3   5   8       53.94       58.36      3.93 o
   4   5   8      107.42      114.97      6.06 o
   5   5   8       14.17       13.59      4.25 o
   6   5   8        6.30        4.73      4.01 o
   7   5   8       53.09       51.40      8.38 o
   8   5   8       10.32        8.33      5.22 o
   0   6   8      553.31      561.53     16.01 o
   1   6   8      586.47      549.67     16.89 o
   2   6   8      262.77      298.89      9.44 o
   3   6   8      107.63       99.07      4.58 o
   4   6   8       29.05       30.25      3.57 o
   5   6   8      126.14      134.33      9.46 o
   6   6   8       86.70       84.45      8.43 o
   7   6   8       38.58       35.29      6.18 o
   0   7   8      458.74      445.00     23.30 o
   1   7   8       92.82       91.14      4.24 o
   2   7   8       86.13       93.52      6.83 o
   3   7   8      243.24      248.70      9.86 o
   4   7   8       20.86       16.51      3.23 o
   5   7   8      235.64      243.39     12.79 o
   6   7   8       69.76       71.67      9.09 o
   7   7   8       48.90       52.94     10.12 o
   0   8   8      285.42      284.56     16.69 o
   1   8   8       29.61       28.64      8.04 o
   2   8   8      269.66      267.56     19.64 o
   3   8   8      237.72      228.82     20.37 o
   4   8   8      251.01      238.65     17.55 o
   5   8   8       44.49       56.93     13.91 o
   6   8   8       50.05       51.97     13.36 o
   0   9   8       50.00       45.99      7.95 o
   1   9   8       11.95       10.53      3.14 o
   2   9   8       38.66       45.90      9.23 o
   3   9   8      130.09      109.88     13.92 o
   4   9   8       82.77       86.38     19.21 o
   5   9   8        8.10       20.04      9.58 o
   0  10   8       20.80       22.83      8.05 o
   1  10   8       42.12       37.42      8.74 o
   2  10   8        5.67        5.27      5.72 o
   3  10   8        7.51       -8.53      8.53 o
   4  10   8       25.12       29.39      8.46 o
   0  11   8        2.53        9.22      8.44 o
   1  11   8       50.43       44.84      8.72 o
   2  11   8       13.48       19.82      6.41 o
   3  11   8      136.12      149.10     20.96 o
   1   0   9      237.31      236.38      8.64 o
   2   0   9       27.11       37.46      4.00 o
   3   0   9      310.26      319.07     11.82 o
   4   0   9      508.62      477.68     18.42 o
   5   0   9      157.70      138.62     14.81 o
   6   0   9       16.62       18.64      8.44 o
   7   0   9        3.67       -6.96      7.37 o
   8   0   9      130.09       97.01     16.86 o
   9   0   9        3.51        8.10     11.61 o
   0   1   9     1390.18     1343.06     19.51 o
   1   1   9      358.21      348.14      8.14 o
   2   1   9      131.42      136.54      5.17 o
   3   1   9     1553.32     1610.32     19.22 o
   4   1   9      796.96      835.72     19.01 o
   5   1   9       56.68       60.94      6.19 o
   6   1   9       53.66       59.60      8.40 o
   7   1   9      107.87      114.27     11.82 o
   8   1   9        5.00       10.94      5.81 o
   9   1   9        1.24       12.58      6.89 o
   0   2   9        0.06       -1.95      3.65 o
   1   2   9      546.85      529.57      9.28 o
   2   2   9     1083.59     1123.16     13.56 o
   3   2   9       74.49       58.72      3.26 o
   4   2   9     1248.40     1215.46     21.81 o
   5   2   9       66.35       71.13      6.31 o
   6   2   9      600.26      514.45     22.49 o
   7   2   9      181.05      147.74     18.45 o
   8   2   9      103.59      120.84     14.60 o
   0   3   9      685.03      647.02     26.26 o
   1   3   9      469.82      489.51      8.16 o
   2   3   9       33.62       33.86      2.66 o
   3   3   9      569.02      565.69     11.31 o
   4   3   9      349.42      346.30     11.55 o
   5   3   9      402.00      376.82     20.75 o
   6   3   9      265.39      232.60     17.76 o
   7   3   9        9.85       11.11      7.33 o
   8   3   9       55.82       51.80     12.89 o
   0   4   9     4077.89     4206.59     71.14 o
   1   4   9      285.50      275.65      9.30 o
   2   4   9      188.37      172.84      5.05 o
   3   4   9      254.07      270.53      7.72 o
   4   4   9      134.74      127.20      6.99 o
   5   4   9      205.09      178.27     12.57 o
   6   4   9        8.09       10.21      5.71 o
   7   4   9       98.43      115.75     13.98 o
   8   4   9       60.18       44.37      9.77 o
   0   5   9        0.20        2.96      2.14 o
   1   5   9       31.70       29.99      2.73 o
   2   5   9      445.83      409.31      9.22 o
   3   5   9       16.69       17.71      2.31 o
   4   5   9        4.49        7.70      3.31 o
   5   5   9       62.04       63.25      7.63 o
   6   5   9       40.57       42.70      8.28 o
   7   5   9       20.15       19.63      5.67 o
   8   5   9       26.09       34.92     14.70 o
   0   6   9       40.90       42.26      6.39 o
   1   6   9       27.48       27.18      3.16 o
   2   6   9       91.61       86.84      5.34 o
   3   6   9       18.60       24.92      2.92 o
   4   6   9       56.46       51.53      5.41 o
   5   6   9       19.34       12.37      3.83 o
   6   6   9       31.47       28.29      4.90 o
   7   6   9       13.93       12.28      9.39 o
   0   7   9       67.59       63.32      8.02 o
   1   7   9      160.76      159.63      8.40 o
   2   7   9        3.22        4.68      2.56 o
   3   7   9      110.80       99.67      7.74 o
   4   7   9       74.94       86.31      7.26 o
   5   7   9       75.32       85.10      7.90 o
   6   7   9       56.87       67.83     14.50 o
   7   7   9        7.32        9.38      6.98 o
   0   8   9       55.48       53.16      7.61 o
   1   8   9      224.06      217.56     11.88 o
   2   8   9       55.50       54.56      6.99 o
   3   8   9      110.04      121.52     17.41 o
   4   8   9       15.47       13.27     11.25 o
   5   8   9       90.75       94.59     17.11 o
   6   8   9      104.47       86.85     23.80 o
   0   9   9       82.72       60.29     12.92 o
   1   9   9       74.05       73.60      9.85 o
   2   9   9       21.28       12.84     12.16 o
   3   9   9       29.99       19.48      8.07 o
   4   9   9       12.43       25.20     10.03 o
   5   9   9       23.32       28.82     11.78 o
   0  10   9       58.38      104.47     17.90 o
   1  10   9       47.93       63.75     13.03 o
   2  10   9       22.25       17.95      7.11 o
   3  10   9       11.42        0.74      6.13 o
   4  10   9        4.10        8.56      9.72 o
   0  11   9       17.27       18.51     11.24 o
   1  11   9       52.25       56.37      9.35 o
   2  11   9        0.12        6.40      7.93 o
   0   0  10      302.52      316.63     15.00 o
   1   0  10      196.91      202.24      8.38 o
   2   0  10       19.77       22.78      3.47 o
   3   0  10       10.24        9.02      2.93 o
   4   0  10       53.81       56.25      6.79 o
   5   0  10      121.43      116.36     17.21 o
   6   0  10      516.98      468.66     39.35 o
   7   0  10        4.69        3.68      7.21 o
   8   0  10      183.21      202.41     23.54 o
   0   1  10     1375.74     1488.28     21.91 o
   1   1  10      466.32      470.97      9.80 o
   2   1  10     1839.30     1902.39     18.60 o
   3   1  10       72.95       85.22      5.42 o
   4   1  10       88.66       88.76      6.48 o
   5   1  10      706.78      669.16     19.32 o
   6   1  10      796.65      777.78     27.49 o
   7   1  10       45.89       43.19      7.76 o
   8   1  10        9.28        9.61      6.46 o
   0   2  10       81.59       91.50      7.97 o
   1   2  10      207.90      199.34      6.02 o
   2   2  10      699.34      767.13     11.60 o
   3   2  10      191.67      200.69      7.46 o
   4   2  10       77.67       90.17      8.18 o
   5   2  10       22.93       24.86      5.49 o
   6   2  10      312.64      321.44     18.86 o
   7   2  10      182.70      174.48     14.90 o
   8   2  10        1.92       -0.97      5.83 o
   0   3  10      328.31      337.42     19.66 o
   1   3  10       59.47       58.73      3.03 o
   2   3  10      556.56      573.13     10.09 o
   3   3  10      207.54      218.76      7.82 o
   4   3  10      265.50      253.53     10.67 o
   5   3  10       90.49       97.53     10.76 o
   6   3  10      263.43      266.48     19.13 o
   7   3  10      125.29      116.42     13.94 o
   8   3  10        1.37       -0.05      5.44 o
   0   4  10        0.13        1.26      7.13 o
   1   4  10     1065.29     1086.82     19.69 o
   2   4  10       21.03       25.99      2.10 o
   3   4  10      737.94      808.86     16.78 o
   4   4  10      118.48      115.28      7.43 o
   5   4  10       89.75       93.30     10.91 o
   6   4  10       90.35       93.80     12.16 o
   7   4  10       12.75       10.42      5.66 o
   8   4  10       19.31       27.33      9.03 o
   0   5  10       28.01       33.15      5.22 o
   1   5  10      279.97      281.11     10.81 o
   2   5  10       10.77       11.05      1.96 o
   3   5  10      197.83      194.35      7.77 o
   4   5  10       10.10       13.00      3.78 o
   5   5  10      387.62      370.31     26.79 o
   6   5  10       13.92       14.14     14.43 o
   7   5  10        1.27       -1.91      6.17 o
   8   5  10        9.77       -5.94      8.31 o
   0   6  10      421.09      423.65     14.39 o
   1   6  10       77.83       79.00      4.68 o
   2   6  10       67.06       60.86      3.62 o
   3   6  10        0.87        0.03      2.39 o
   4   6  10      141.09      133.24     12.29 o
   5   6  10       57.64       45.79      7.17 o
   6   6  10       21.55       18.48      5.50 o
   7   6  10       21.40       28.49      9.85 o
   0   7  10       40.14       39.26     14.56 o
   1   7  10      297.53      282.29     10.86 o
   2   7  10        4.62        2.93      7.69 o
   3   7  10      184.59      192.52     12.10 o
   4   7  10      251.81      224.55     20.23 o
   5   7  10      179.08      157.71     14.96 o
   6   7  10        4.41        4.49      5.85 o
   7   7  10        8.62       32.72     13.67 o
   0   8  10       61.37       75.02     14.92 o
   1   8  10      108.54      120.06      9.07 o
   2   8  10      117.63      113.23     13.47 o
   3   8  10      129.83       80.69     14.41 o
   4   8  10       89.11       80.19     14.94 o
   5   8  10        9.84        2.76     22.76 o
   6   8  10       22.52       14.97     16.42 o
   0   9  10       38.27       39.86     11.19 o
   1   9  10       46.15       49.28      8.01 o
   2   9  10       71.09       69.00     10.69 o
   3   9  10       10.93        9.64      7.27 o
   4   9  10        8.21        6.06      7.09 o
   5   9  10        6.29       -2.59      5.86 o
   0  10  10       63.00       65.41     14.06 o
   1  10  10      137.04      168.42     15.30 o
   2  10  10       24.55       19.26      9.55 o
   3  10  10       10.83       10.56      7.28 o
   4  10  10        2.58        7.48      6.96 o
   0  11  10        2.64       10.69     20.98 o
   1  11  10        2.16       -0.76      5.51 o
   2  11  10       17.35       23.36     12.22 o
   1   0  11      303.23      308.43     10.07 o
   2   0  11       17.97       20.76      3.47 o
   3   0  11      653.18      607.15     26.39 o
   4   0  11       99.28      135.83     10.62 o
   5   0  11       14.15       18.71      7.20 o
   6   0  11      124.96      129.59     16.31 o
   7   0  11        0.73       -4.89      6.21 o
   8   0  11       16.74        7.65      6.85 o
   0   1  11       31.18       32.17      3.76 o
   1   1  11      240.16      242.34      6.65 o
   2   1  11     1497.14     1487.05     18.68 o
   3   1  11      427.06      431.35     19.88 o
   4   1  11      338.87      350.98     12.56 o
   5   1  11      164.98      170.33     16.02 o
   6   1  11      350.35      343.76     18.80 o
   7   1  11      248.16      243.38     17.07 o
   8   1  11       54.49       54.17      9.37 o
   0   2  11       52.36       42.57      5.87 o
   1   2  11      571.61      576.13     10.47 o
   2   2  11      167.22      169.07      5.61 o
   3   2  11      275.77      284.82      9.83 o
   4   2  11       21.18       19.36      3.09 o
   5   2  11      174.00      189.81     12.73 o
   6   2  11      560.87      524.59     23.26 o
   7   2  11       49.66       47.14     10.01 o
   8   2  11        7.93        7.31      9.39 o
   0   3  11     1144.06      995.79     23.97 o
   1   3  11      949.38      959.02     12.44 o
   2   3  11      124.42      117.50      4.34 o
   3   3  11      210.90      226.07      8.56 o
   4   3  11      269.08      277.30     13.33 o
   5   3  11       65.90       51.83      8.38 o
   6   3  11      122.17      122.07     13.46 o
   7   3  11        2.85        5.48      6.05 o
   8   3  11        2.17       -5.88      5.88 o
   0   4  11       30.92       41.16      8.45 o
   1   4  11      358.87      375.33     10.62 o
   2   4  11      492.19      487.10     10.29 o
   3   4  11      331.73      321.10     11.01 o
   4   4  11       87.42       79.78      6.71 o
   5   4  11       36.58       44.51      8.29 o
   6   4  11        2.10       -3.62      3.96 o
   7   4  11        2.91       33.50     33.14 o
   8   4  11       19.48       38.07     17.14 o
   0   5  11       55.59       57.16      6.28 o
   1   5  11       28.98       33.72      3.87 o
   2   5  11       56.43       49.77      4.81 o
   3   5  11      104.45       97.95      6.33 o
   4   5  11      133.96      115.85     12.37 o
   5   5  11       69.10       69.25     10.17 o
   6   5  11       81.48       72.74     14.87 o
   7   5  11       10.45        1.70      8.21 o
   0   6  11      717.22      626.44     22.58 o
   1   6  11       19.12       14.17      3.16 o
   2   6  11      135.33      145.88      6.20 o
   3   6  11       80.50       93.83      7.60 o
   4   6  11      188.21      155.89     14.45 o
   5   6  11       84.87       79.19     11.43 o
   6   6  11       31.00       31.13     11.24 o
   7   6  11        7.95        8.60      8.83 o
   0   7  11     1330.61     1257.77     50.13 o
   1   7  11      277.21      283.37     10.89 o
   2   7  11      114.11      121.97     16.22 o
   3   7  11      130.77      120.32     19.23 o
   4   7  11       81.36       85.94     11.40 o
   5   7  11       73.65       60.48     16.06 o
   6   7  11       52.73       62.20     38.38 o
   0   8  11      197.30      153.65     19.18 o
   1   8  11      542.45      507.78     24.10 o
   2   8  11      328.42      287.34     21.67 o
   3   8  11        5.36       -4.54      7.01 o
   4   8  11       18.50       21.54      8.04 o
   5   8  11       23.47       46.61     12.67 o
   6   8  11       95.09       58.50     14.91 o
   0   9  11        4.10        9.21      8.86 o
   1   9  11       17.22       20.52      7.86 o
   2   9  11       98.73       87.70     13.18 o
   3   9  11        4.59       -0.94      6.45 o
   4   9  11       16.96       25.67      9.86 o
   5   9  11       15.28       22.07     13.44 o
   0  10  11        1.68        0.27     11.03 o
   1  10  11       38.43       35.25      7.40 o
   2  10  11        9.58        9.22      5.58 o
   3  10  11       10.27        2.51      6.37 o
   0  11  11       24.41       57.09     28.74 o
   1  11  11        2.47       -1.38      6.23 o
   0   0  12      148.72      143.13     12.26 o
   1   0  12      282.37      317.90     10.50 o
   2   0  12       90.61       78.04      7.05 o
   3   0  12        5.03        5.16      4.21 o
   4   0  12      122.85      114.31      9.59 o
   5   0  12      158.51      149.04     16.16 o
   6   0  12       70.09       47.34     10.35 o
   7   0  12       64.16       39.96     10.06 o
   8   0  12      143.90      153.71     21.09 o
   0   1  12      774.14      765.97     17.47 o
   1   1  12      170.99      181.20      5.97 o
   2   1  12     1016.44     1010.69     15.99 o
   3   1  12      115.09      109.41      6.43 o
   4   1  12       23.08       28.26      5.30 o
   5   1  12       69.83       77.94      8.78 o
   6   1  12       35.19       38.73      7.20 o
   7   1  12      121.72      122.01     12.57 o
   8   1  12        9.37       13.86      5.54 o
   0   2  12       43.03       44.71      3.60 o
   1   2  12      547.65      564.69     10.75 o
   2   2  12       78.40       71.92      3.76 o
   3   2  12      378.92      382.03     13.00 o
   4   2  12       68.52       74.51      7.54 o
   5   2  12      459.94      451.46     20.09 o
   6   2  12       76.69       85.78      9.86 o
   7   2  12        7.08        7.77      6.72 o
   8   2  12       45.90       58.87     13.95 o
   0   3  12      559.68      533.86     13.72 o
   1   3  12      151.75      150.94      5.22 o
   2   3  12      114.44      123.77      5.70 o
   3   3  12      792.61      785.03     15.90 o
   4   3  12       79.77       64.09      6.65 o
   5   3  12       45.14       45.96      8.28 o
   6   3  12      229.00      232.47     18.29 o
   7   3  12       24.51       27.06      8.60 o
   8   3  12        0.98       -1.57      4.81 o
   0   4  12      759.12      736.22     51.47 o
   1   4  12      121.66      113.70      5.64 o
   2   4  12      117.19      111.37      5.07 o
   3   4  12       21.22       27.34      3.11 o
   4   4  12      371.91      368.24     17.19 o
   5   4  12       52.89       42.48      8.89 o
   6   4  12       77.76       78.87     11.28 o
   7   4  12        2.92        8.90      6.75 o
   0   5  12      853.24      800.76     23.21 o
   1   5  12      108.43      108.63      5.75 o
   2   5  12      194.66      199.20     10.29 o
   3   5  12      241.90      233.18     16.62 o
   4   5  12        4.55        2.01      3.82 o
   5   5  12      177.44      173.19     15.68 o
   6   5  12       17.35       30.43      8.36 o
   7   5  12        6.48       18.87      9.43 o
   0   6  12      471.86      508.78     33.63 o
   1   6  12      267.16      241.03     13.71 o
   2   6  12        0.53       -1.95      3.00 o
   3   6  12       25.27       20.29      7.12 o
   4   6  12      116.38      105.86     12.72 o
   5   6  12        2.23        2.07      6.61 o
   6   6  12       59.84       51.26     10.24 o
   7   6  12       38.57       54.08     13.17 o
   0   7  12       52.21       45.12     11.72 o
   1   7  12       39.27       37.04      6.31 o
   2   7  12      191.43      204.73     21.25 o
   3   7  12       28.34       13.16      6.14 o
   4   7  12       45.27       31.24      8.39 o
   5   7  12       42.20       25.66      7.50 o
   6   7  12        0.21        9.80     11.36 o
   0   8  12        2.75        5.22      5.60 o
   1   8  12        3.73       10.77      8.08 o
   2   8  12       97.28      113.56     14.55 o
   3   8  12       45.07       25.47     10.16 o
   4   8  12       45.34       32.69     10.35 o
   5   8  12        9.84       15.31      9.96 o
   0   9  12      122.89      109.21     18.59 o
   1   9  12       48.34       38.11      8.49 o
   2   9  12        9.59        1.45      5.45 o
   3   9  12       27.81       13.60      7.66 o
   4   9  12       29.04       39.82     13.11 o
   0  10  12      229.91      251.58     26.79 o
   1  10  12        3.34        4.60      6.95 o
   2  10  12       19.33       24.17      7.46 o
   3  10  12        0.11        4.42      7.63 o
   1   0  13     2591.29     2608.58     31.08 o
   2   0  13        0.90        3.65      3.01 o
   3   0  13        8.96       17.31      7.57 o
   4   0  13       11.98       31.21      7.55 o
   5   0  13       46.65       35.55      8.11 o
   6   0  13        0.00        4.41      6.58 o
   7   0  13       43.08       65.92     13.43 o
   8   0  13        4.84        7.45     10.44 o
   0   1  13      406.87      381.13     12.87 o
   1   1  13       50.67       44.45      3.25 o
   2   1  13      437.54      436.25     10.42 o
   3   1  13      202.23      205.31      8.85 o
   4   1  13      157.72      162.12     11.39 o
   5   1  13       39.57       37.27      6.42 o
   6   1  13      374.31      400.28     20.40 o
   7   1  13       14.90       18.97      5.81 o
   8   1  13        5.20        3.07      5.50 o
   0   2  13      257.13      251.67     13.35 o
   1   2  13      246.45      240.44      4.90 o
   2   2  13      207.91      203.62      7.60 o
   3   2  13       88.08       93.37      9.23 o
   4   2  13       14.68       18.98      5.32 o
   5   2  13       76.74       92.90      9.43 o
   6   2  13       65.98       64.78      9.19 o
   7   2  13        3.41       15.30      5.83 o
   8   2  13       27.12       27.48      7.09 o
   0   3  13       22.57       22.04      3.39 o
   1   3  13      222.05      231.83      6.61 o
   2   3  13      245.04      239.58      7.98 o
   3   3  13       31.81       27.55      3.12 o
   4   3  13      170.07      147.97     12.38 o
   5   3  13      432.81      394.93     38.54 o
   6   3  13       88.19       84.72     11.16 o
   7   3  13      136.98      165.01     20.07 o
   0   4  13      108.39       88.14      9.40 o
   1   4  13      147.79      138.40      8.51 o
   2   4  13       16.90       15.77      2.25 o
   3   4  13      165.55      159.60     10.50 o
   4   4  13      124.06      110.45     16.53 o
   5   4  13       12.02       16.17      5.38 o
   6   4  13        5.74       18.68      9.78 o
   7   4  13       32.96       48.65      9.71 o
   0   5  13        6.83       10.30      5.26 o
   1   5  13      508.95      499.03     17.60 o
   2   5  13       67.70       74.52     10.19 o
   3   5  13       87.31       76.99     10.04 o
   4   5  13        7.00        2.75      3.35 o
   5   5  13        9.89       18.61      5.69 o
   6   5  13       15.27        8.13      4.04 o
   7   5  13       38.29       47.99     24.44 o
   0   6  13      932.08      905.11     41.47 o
   1   6  13      130.72      142.22     10.97 o
   2   6  13       74.42       72.29      8.09 o
   3   6  13       65.29       81.26     11.28 o
   4   6  13      210.37      205.84     17.58 o
   5   6  13       28.04       12.80      9.26 o
   6   6  13       23.33       15.51      7.35 o
   0   7  13      157.31      169.66     20.08 o
   1   7  13        0.11        0.22      3.31 o
   2   7  13      149.04      150.05     19.37 o
   3   7  13       14.11       13.13      7.66 o
   4   7  13        2.41        7.61      6.74 o
   5   7  13        9.97       18.00      7.43 o
   6   7  13       41.77       50.31     14.73 o
   0   8  13       35.16       44.22     12.22 o
   1   8  13       24.56       22.59      6.53 o
   2   8  13       95.87      110.04     14.27 o
   3   8  13       32.03       32.25     11.25 o
   4   8  13       35.47       29.38     10.94 o
   5   8  13       42.25       54.80     14.04 o
   0   9  13       32.52       21.67      9.22 o
   1   9  13       50.29       62.31     15.78 o
   2   9  13       17.26       20.65      7.23 o
   3   9  13        0.94        7.11      8.06 o
   4   9  13       15.17       11.70      8.29 o
   0  10  13       53.20       52.93     13.37 o
   1  10  13        8.40        9.63     10.19 o
   2  10  13       21.99       12.45      5.04 o
   0   0  14        4.61       10.86      4.21 o
   1   0  14      180.18      201.87      9.15 o
   2   0  14       40.53       52.51      7.44 o
   3   0  14      367.03      406.48     23.11 o
   4   0  14       57.19       86.59     12.28 o
   5   0  14        0.76        1.92      5.40 o
   6   0  14      353.15      382.03     30.19 o
   7   0  14      107.75      114.03     17.21 o
   8   0  14       39.88       31.98     11.23 o
   0   1  14      167.04      148.27      8.48 o
   1   1  14      283.58      281.36      7.88 o
   2   1  14       29.17       31.53      3.31 o
   3   1  14       95.59      101.61      6.38 o
   4   1  14       24.43       30.72      5.68 o
   5   1  14      528.36      503.86     21.51 o
   6   1  14      165.57      179.27     14.06 o
   7   1  14        3.10        6.13      6.80 o
   8   1  14       21.38       21.20      6.23 o
   0   2  14        4.62        4.90      2.25 o
   1   2  14      275.81      291.83      5.83 o
   2   2  14      243.34      240.28      7.06 o
   3   2  14        2.30        5.80      2.44 o
   4   2  14        6.66        7.59      3.66 o
   5   2  14      130.92      124.19     11.15 o
   6   2  14      100.39       83.22      9.60 o
   7   2  14       45.62       43.06     11.17 o
   0   3  14      842.93      886.70     29.21 o
   1   3  14       35.67       33.91      3.29 o
   2   3  14       94.31       82.34      4.90 o
   3   3  14       39.83       30.77      4.40 o
   4   3  14      290.37      276.44     15.92 o
   5   3  14       15.11       11.32      4.63 o
   6   3  14       72.37       93.36     12.50 o
   7   3  14        7.74        6.66      5.52 o
   0   4  14      190.76      197.93     14.28 o
   1   4  14       46.03       45.77      4.23 o
   2   4  14        5.71        7.11      3.19 o
   3   4  14      121.68      105.67      8.63 o
   4   4  14        7.91        9.68      4.52 o
   5   4  14        9.34        6.15      3.59 o
   6   4  14        1.22       -0.46      5.15 o
   7   4  14        9.02       10.35      5.09 o
   0   5  14       27.75       24.72      7.07 o
   1   5  14      292.05      287.51     15.66 o
   2   5  14       81.86       80.59      8.46 o
   3   5  14      131.42      139.68     13.69 o
   4   5  14       59.41       52.16     15.72 o
   5   5  14       89.93       99.65     21.04 o
   6   5  14       22.04       24.43      7.37 o
   7   5  14        4.85       29.46      8.93 o
   0   6  14       18.39       24.30     17.59 o
   1   6  14      142.97      147.65     10.52 o
   2   6  14       61.93       55.51      7.06 o
   3   6  14       60.79       69.59     10.13 o
   4   6  14        3.36        4.65      5.49 o
   5   6  14       24.50       30.00     10.58 o
   6   6  14        6.05        2.70      5.41 o
   0   7  14        4.66       18.37      7.77 o
   1   7  14        1.63        5.78      4.01 o
   2   7  14       39.68       34.78     10.57 o
   3   7  14        5.97       11.01      5.17 o
   4   7  14       17.70       25.29      8.36 o
   5   7  14       11.48        1.05      4.62 o
   0   8  14       11.13       24.55      9.52 o
   1   8  14        8.48       10.12      4.94 o
   2   8  14       41.14       35.79      8.73 o
   3   8  14       12.84       22.54     24.82 o
   4   8  14        0.53        8.44      9.72 o
   5   8  14       50.68       62.50     15.32 o
   0   9  14        1.39        8.73      8.27 o
   1   9  14       12.91        7.17      5.84 o
   2   9  14       45.57       35.26     10.49 o
   3   9  14        0.53        2.69      9.83 o
   0  10  14        2.11        6.18      7.60 o
   1  10  14       14.56       13.86      6.60 o
   1   0  15      140.01      152.43      8.18 o
   2   0  15       16.38       14.98      4.13 o
   3   0  15      772.29      809.11     33.16 o
   4   0  15       49.99       52.45     15.51 o
   5   0  15      588.93      630.13     52.90 o
   6   0  15        5.84       13.65      7.72 o
   7   0  15        0.09       11.91      6.67 o
   0   1  15        0.02        2.75      3.27 o
   1   1  15       30.02       29.53      2.62 o
   2   1  15      302.20      301.45     10.16 o
   3   1  15      122.21      123.50      7.16 o
   4   1  15       30.73       27.18      5.35 o
   5   1  15       11.11        9.11      4.95 o
   6   1  15      209.11      223.90     15.81 o
   7   1  15      172.87      193.73     15.89 o
   0   2  15        3.94        3.10      3.01 o
   1   2  15       95.31       91.60      4.18 o
   2   2  15      369.01      370.58      8.37 o
   3   2  15      130.29      142.67      8.33 o
   4   2  15       25.71       25.08      4.54 o
   5   2  15      189.82      207.77     14.01 o
   6   2  15       14.83       17.25      5.59 o
   7   2  15        1.31        1.01      3.96 o
   0   3  15        0.05        3.91      5.07 o
   1   3  15       41.43       38.43      4.19 o
   2   3  15        7.56        3.68      2.03 o
   3   3  15       87.78       63.65      6.18 o
   4   3  15      110.65      102.88      8.71 o
   5   3  15       47.59       66.59     11.61 o
   6   3  15       24.08       22.59      7.34 o
   7   3  15        0.26        2.86      5.53 o
   0   4  15      365.63      355.42     19.56 o
   1   4  15       61.04       62.00      8.44 o
   2   4  15      160.82      154.43      8.62 o
   3   4  15      154.01      156.14     10.83 o
   4   4  15      199.64      194.38     13.16 o
   5   4  15        5.25       -0.06      3.64 o
   6   4  15       20.93       30.22      7.59 o
   7   4  15        3.05        9.05     13.98 o
   0   5  15      510.79      519.11     24.74 o
   1   5  15      229.41      254.35     13.43 o
   2   5  15        4.45        8.34      3.90 o
   3   5  15        5.01       12.83      5.99 o
   4   5  15       50.55       60.83     10.15 o
   5   5  15       16.34       20.48      8.06 o
   6   5  15       12.22       30.66      9.45 o
   0   6  15      248.13      266.67     18.44 o
   1   6  15      158.74      166.68     11.51 o
   2   6  15       11.93       11.46      4.96 o
   3   6  15       24.17       17.96      6.77 o
   4   6  15       38.10       26.75      7.50 o
   5   6  15       11.65       12.44      6.14 o
   6   6  15       18.30       17.42      7.15 o
   0   7  15        8.94       13.72      5.64 o
   1   7  15       84.22       90.71      8.77 o
   2   7  15       37.62       50.92     11.92 o
   3   7  15       10.62        6.68      6.75 o
   4   7  15       15.44       25.00      5.94 o
   5   7  15       21.79       34.94      9.65 o
   0   8  15        0.18        6.19     21.39 o
   1   8  15       33.18       39.53      7.82 o
   2   8  15       17.16       26.93      7.39 o
   3   8  15       64.33      103.52     22.61 o
   4   8  15        4.65       20.18     10.96 o
   0   9  15        0.08       14.89      8.74 o
   1   9  15        0.75        6.86      5.52 o
   2   9  15       14.32       37.06      9.34 o
   3   9  15        0.45        4.52      6.81 o
   0   0  16        0.20        1.07      3.03 o
   1   0  16       96.04      101.47      6.79 o
   2   0  16        0.82       -2.65      3.42 o
   3   0  16      665.34      649.76     70.85 o
   4   0  16      166.86      146.75     15.67 o
   5   0  16      218.58      225.12     21.14 o
   6   0  16        1.86        4.36      8.17 o
   7   0  16      261.82      291.06     27.55 o
   0   1  16        1.57        4.68      2.37 o
   1   1  16       49.07       53.25      3.52 o
   2   1  16      530.36      528.74     12.88 o
   3   1  16      163.97      188.36      9.82 o
   4   1  16       70.29       65.69      7.78 o
   5   1  16      124.97      128.21     14.48 o
   6   1  16        9.35        6.82      4.42 o
   7   1  16       48.80       57.39      9.58 o
   0   2  16      295.60      273.23     10.39 o
   1   2  16       22.81       23.18      2.02 o
   2   2  16      155.13      154.27      7.08 o
   3   2  16       29.59       19.72      3.52 o
   4   2  16       38.57       39.10      6.47 o
   5   2  16       74.98       74.47      9.15 o
   6   2  16      131.76      142.69     12.87 o
   7   2  16       13.32       18.26      8.39 o
   0   3  16      219.63      216.07     15.71 o
   1   3  16       81.46       76.05      4.59 o
   2   3  16        1.82       -0.21      2.64 o
   3   3  16      132.86      123.95     12.36 o
   4   3  16       18.16       20.55      4.46 o
   5   3  16       14.70        6.26      3.22 o
   6   3  16        4.66        3.60      4.54 o
   7   3  16        6.80       12.53      6.99 o
   0   4  16       12.42       31.18      7.00 o
   1   4  16       53.35       53.15      6.59 o
   2   4  16       64.47       89.55      9.37 o
   3   4  16       44.38       41.85      8.41 o
   4   4  16       22.68       18.18      8.14 o
   5   4  16        3.02        0.90      5.17 o
   6   4  16       45.10       63.63     12.35 o
   0   5  16     1536.61     1423.24     41.53 o
   1   5  16      377.15      375.99     16.71 o
   2   5  16       73.70       91.41      9.48 o
   3   5  16      255.77      247.66     18.57 o
   4   5  16       36.78       28.00      6.43 o
   5   5  16       84.81       80.00     12.07 o
   6   5  16       59.95       73.72     12.45 o
   0   6  16      125.80      118.77     12.94 o
   1   6  16      205.44      185.57     12.29 o
   2   6  16       29.89       44.57      7.06 o
   3   6  16       56.82       66.26     10.96 o
   4   6  16        7.47        6.93      4.63 o
   5   6  16        0.31       22.33      7.94 o
   0   7  16       25.47       16.09      7.41 o
   1   7  16       53.39       61.55      9.16 o
   2   7  16       53.06       54.89     10.02 o
   3   7  16       28.28       12.74      7.12 o
   4   7  16        1.01        5.85      5.89 o
   5   7  16       12.22       15.35      7.23 o
   0   8  16       15.42       14.22      7.48 o
   1   8  16        1.00       -0.29      4.87 o
   2   8  16        0.89        2.69      5.31 o
   3   8  16       10.49        4.20      6.40 o
   4   8  16       28.43       37.54     12.60 o
   0   9  16        0.21        1.92      6.07 o
   1   9  16       16.53        7.77      5.07 o
   2   9  16       27.35       49.20     10.81 o
   1   0  17        3.87        4.85      2.83 o
   2   0  17        3.07        1.80      2.49 o
   3   0  17      250.27      255.36     14.62 o
   4   0  17       37.93       51.53     10.57 o
   5   0  17      185.04      194.69     20.04 o
   6   0  17        1.65        4.67      7.30 o
   7   0  17       12.38        7.99      7.01 o
   0   1  17        2.09        4.87      2.80 o
   1   1  17       97.18      101.42      4.95 o
   2   1  17      221.77      241.55      7.77 o
   3   1  17       75.57       74.81      6.29 o
   4   1  17       92.84       75.80      8.48 o
   5   1  17      136.34      138.44     12.23 o
   6   1  17       35.85       33.98      7.07 o
   7   1  17       12.76        7.61      5.48 o
   0   2  17      149.84      163.59     13.54 o
   1   2  17       64.62       71.83      4.32 o
   2   2  17      288.76      291.68     12.16 o
   3   2  17        7.49       11.27      3.41 o
   4   2  17      167.65      166.59     11.28 o
   5   2  17       17.75       22.24      5.30 o
   6   2  17        9.97       17.39      6.07 o
   0   3  17      128.32      148.15     13.37 o
   1   3  17      152.65      160.82      8.10 o
   2   3  17       86.71       86.81      7.29 o
   3   3  17      290.04      281.53     15.01 o
   4   3  17      118.07      126.42     11.27 o
   5   3  17        6.40        7.95      3.90 o
   6   3  17       22.58       20.33      9.62 o
   0   4  17        4.73        5.33      4.41 o
   1   4  17      320.51      347.40     18.48 o
   2   4  17       44.18       64.22      8.05 o
   3   4  17      108.77      129.13     13.81 o
   4   4  17      145.66      138.22     14.85 o
   5   4  17       34.19       28.93      7.41 o
   6   4  17        0.27        4.31      7.93 o
   0   5  17        5.25       11.42      6.15 o
   1   5  17      232.14      218.74     14.71 o
   2   5  17       14.46       13.29      4.65 o
   3   5  17       50.38       40.22      8.65 o
   4   5  17       40.26       24.12     11.24 o
   5   5  17        7.98        6.03      6.59 o
   0   6  17      150.68      147.34     14.42 o
   1   6  17       91.03       95.20      9.18 o
   2   6  17       19.16       11.85      4.94 o
   3   6  17       22.79       27.97      7.85 o
   4   6  17       17.47       14.85      5.85 o
   5   6  17        3.51        4.12      6.52 o
   0   7  17        0.03        9.08      5.13 o
   1   7  17       39.09       41.06      7.67 o
   2   7  17       16.91       27.79      8.05 o
   3   7  17        5.19       -1.50      5.35 o
   4   7  17        0.70       -4.95      4.95 o
   0   8  17       90.89      100.26     17.52 o
   1   8  17       27.31       42.62      8.36 o
   2   8  17       22.64       32.07      7.94 o
   3   8  17        0.54       11.80      8.79 o
   0   9  17        0.02       17.02     10.01 o
   0   0  18       59.33       61.96     10.26 o
   1   0  18       55.29       66.64      6.08 o
   2   0  18        7.42        7.63      2.57 o
   3   0  18       31.09       33.67      7.57 o
   4   0  18       43.16       40.15      9.24 o
   5   0  18      217.31      212.64     29.81 o
   6   0  18       36.55       31.41     19.06 o
   0   1  18       67.49       70.21      6.54 o
   1   1  18       98.10       97.64      5.56 o
   2   1  18       43.55       46.48      4.55 o
   3   1  18       40.30       40.78      4.88 o
   4   1  18      173.35      179.28     12.71 o
   5   1  18       15.43       17.84      5.99 o
   6   1  18      107.22       94.32     10.89 o
   0   2  18      161.12      192.95     15.08 o
   1   2  18       20.13       17.56      3.68 o
   2   2  18       51.56       58.38      5.95 o
   3   2  18       81.34       70.65      7.24 o
   4   2  18       73.84       73.10      7.82 o
   5   2  18       13.89       13.44      5.28 o
   6   2  18       19.74       20.14      6.04 o
   0   3  18       10.96        9.60      5.12 o
   1   3  18       42.61       40.97      5.47 o
   2   3  18       23.02       25.55      5.49 o
   3   3  18       36.40       31.22      9.13 o
   4   3  18       53.18       67.54     14.12 o
   5   3  18       54.47       37.11     11.63 o
   6   3  18        1.77       11.16     10.17 o
   0   4  18       59.12       51.31      8.14 o
   1   4  18      265.74      267.74     13.27 o
   2   4  18       55.83       54.30      6.86 o
   3   4  18        7.40        8.71      4.70 o
   4   4  18       31.40       50.75     10.31 o
   5   4  18       20.40       16.44     16.10 o
   0   5  18      241.17      213.29     17.28 o
   1   5  18       25.96       21.00      4.96 o
   2   5  18        5.25        1.50      5.43 o
   3   5  18        5.62        7.52      5.02 o
   4   5  18       36.59       36.45      6.98 o
   5   5  18       17.77       16.93      6.97 o
   0   6  18       54.12       45.90      8.83 o
   1   6  18       85.75       92.63      8.52 o
   2   6  18       22.39       21.92      6.83 o
   3   6  18       93.47      107.53     14.01 o
   4   6  18        7.83        5.07      5.19 o
   0   7  18        9.62       15.79      6.98 o
   1   7  18       28.99       31.35      6.88 o
   2   7  18        0.85        6.03      5.90 o
   3   7  18        3.37       10.22      6.80 o
   0   8  18        6.19        5.60      8.82 o
   1   8  18        3.32        7.79      6.09 o
   2   8  18        7.23       13.02      7.40 o
   1   0  19      355.49      339.48     13.50 o
   2   0  19       65.58       65.87      6.95 o
   3   0  19       28.58       27.00      6.73 o
   4   0  19      286.68      275.05     22.65 o
   5   0  19       43.20       57.80     16.19 o
   6   0  19       82.29       81.48     14.15 o
   0   1  19       41.04       46.65      7.83 o
   1   1  19       45.41       40.15      4.78 o
   2   1  19       21.57       14.47      3.05 o
   3   1  19       21.03       10.34      3.18 o
   4   1  19       22.57       14.93      6.70 o
   5   1  19       66.68       86.83     13.70 o
   6   1  19       18.86       11.49      5.43 o
   0   2  19       34.71       39.62     11.11 o
   1   2  19       16.78        9.17      2.79 o
   2   2  19      124.85      139.11      9.49 o
   3   2  19       22.56       21.14      4.45 o
   4   2  19        3.23        5.51      4.96 o
   5   2  19       39.08       33.60      8.26 o
   6   2  19        6.68       -6.05     12.19 o
   0   3  19        0.54        6.83      4.03 o
   1   3  19        5.67        9.72      3.20 o
   2   3  19        3.84        4.34      3.48 o
   3   3  19        6.12        9.35     11.72 o
   4   3  19       46.31       38.29      9.33 o
   5   3  19        0.21        8.21      6.04 o
   0   4  19       15.96       14.50      5.49 o
   1   4  19       26.99       33.10      5.43 o
   2   4  19       31.19       39.53      9.21 o
   3   4  19       10.08       10.11      6.43 o
   4   4  19       27.67       23.09      8.01 o
   5   4  19       10.79       11.55     12.94 o
   0   5  19      194.92      207.69     17.17 o
   1   5  19       76.20       99.44      9.94 o
   2   5  19       78.28       78.84      8.74 o
   3   5  19       75.19       93.82     14.79 o
   4   5  19       10.12       -3.74      5.53 o
   0   6  19       40.10       40.72      8.58 o
   1   6  19       67.12       59.23      6.87 o
   2   6  19       16.30       35.41      8.91 o
   3   6  19       58.01       58.09     11.06 o
   4   6  19        4.86       10.52      5.59 o
   0   7  19       42.29       65.03     16.14 o
   1   7  19       41.35       32.06      6.38 o
   2   7  19        4.94        1.54      7.32 o
   3   7  19        1.15       -7.08      7.08 o
   0   8  19       10.56       10.18      9.52 o
   0   0  20      168.05      174.38     28.91 o
   1   0  20       22.16       34.52      7.08 o
   2   0  20       33.95       48.55     14.32 o
   3   0  20        0.16       -2.38      3.97 o
   4   0  20        0.00        3.06      7.59 o
   5   0  20        5.12        1.98      6.06 o
   0   1  20       39.31       54.97      9.41 o
   1   1  20        1.92        6.74      4.18 o
   2   1  20       58.34       60.41      6.73 o
   3   1  20      116.13      107.39      9.52 o
   4   1  20       17.84       12.11      5.56 o
   5   1  20       45.68       52.78      9.21 o
   0   2  20       27.39       47.34      8.54 o
   1   2  20       49.05       47.18      5.64 o
   2   2  20      113.85      108.15      8.93 o
   3   2  20        5.66       15.62      5.36 o
   4   2  20       42.98       42.77      9.61 o
   5   2  20       19.37       18.27      7.34 o
   0   3  20      120.11      143.11     12.21 o
   1   3  20       23.48       19.09      4.56 o
   2   3  20       17.28       10.53      4.27 o
   3   3  20       22.54       28.84      6.32 o
   4   3  20       32.40       15.92      5.66 o
   5   3  20       26.73       55.67     13.30 o
   0   4  20      212.54      190.90     16.35 o
   1   4  20      182.46      184.58     11.70 o
   2   4  20        1.68       -0.68      4.20 o
   3   4  20       53.57       74.27     11.74 o
   4   4  20       55.25       75.95     11.73 o
   0   5  20       12.92       21.31      7.06 o
   1   5  20       15.59       15.94      4.34 o
   2   5  20       14.81       20.40      8.99 o
   3   5  20      115.35      119.40     12.43 o
   4   5  20       11.06       11.79      7.04 o
   0   6  20       78.34       77.42     11.27 o
   1   6  20       49.95       54.62      6.78 o
   2   6  20       16.84       17.38      6.74 o
   3   6  20        2.03       -5.49      5.49 o
   0   7  20       14.32       29.99     10.30 o
   1   7  20        4.77       11.74      5.66 o
   1   0  21        4.31        1.65      5.08 o
   2   0  21       51.35       54.22     11.37 o
   3   0  21        2.10        2.90     13.44 o
   4   0  21       32.88       34.75     10.44 o
   5   0  21       10.76        6.10      7.36 o
   0   1  21       13.33        5.53      6.16 o
   1   1  21       41.55       47.26      8.19 o
   2   1  21        6.12       14.37     11.08 o
   3   1  21       32.87       41.77      7.39 o
   4   1  21       13.76       20.24      6.95 o
   5   1  21       18.39       26.28     13.19 o
   0   2  21        3.75       -2.65      3.68 o
   1   2  21        8.83       13.09      3.76 o
   2   2  21       13.58       20.46      8.09 o
   3   2  21      152.18      153.93     13.87 o
   4   2  21        5.97       15.29      7.10 o
   0   3  21        2.92       -2.38      5.96 o
   1   3  21       39.36       41.81      5.98 o
   2   3  21       50.52       56.17      7.19 o
   3   3  21        1.73       10.28      4.52 o
   4   3  21        7.80       10.44      5.76 o
   0   4  21       37.75       54.43      9.55 o
   1   4  21       86.75       95.15      8.97 o
   2   4  21        3.11        8.43      3.75 o
   3   4  21       44.32       52.77      8.43 o
   4   4  21        9.82       14.30     15.37 o
   0   5  21        6.63        3.76      7.18 o
   1   5  21       13.91        8.99      5.31 o
   2   5  21       27.97       23.07      5.67 o
   3   5  21       16.49       25.64      8.12 o
   0   6  21       23.09       16.25      6.33 o
   1   6  21       28.31       18.63      5.10 o
   2   6  21       17.22       24.28      6.43 o
   0   0  22       59.76       58.25     20.61 o
   1   0  22        4.53        3.47      9.63 o
   2   0  22        0.35       -0.30      4.90 o
   3   0  22       10.52       14.50      6.83 o
   4   0  22        0.09        6.69      6.99 o
   0   1  22       17.29       11.59      8.59 o
   1   1  22        7.98       12.29      7.27 o
   2   1  22       59.12       59.81     14.29 o
   3   1  22       51.31       46.73      9.69 o
   4   1  22        6.94       11.69      5.64 o
   0   2  22        2.89        6.03      6.62 o
   1   2  22       27.62       28.96      6.62 o
   2   2  22       34.98       32.94     11.55 o
   3   2  22       14.53       10.32      4.18 o
   4   2  22       30.23       36.57      8.78 o
   0   3  22       34.14       41.86      8.58 o
   1   3  22       39.05       47.16      6.51 o
   2   3  22       29.85       31.07      6.74 o
   3   3  22       59.36       68.87     10.31 o
   0   4  22        0.03        9.74      5.71 o
   1   4  22      127.30      125.07     10.43 o
   2   4  22       30.10       31.73      6.00 o
   3   4  22       37.80       42.14      8.08 o
   0   5  22       19.93       22.95      7.01 o
   1   5  22       37.75       41.36      6.50 o
   2   5  22        4.51        3.93      4.22 o
   1   0  23        2.09       -8.64     13.00 o
   2   0  23        0.07       -9.68     12.75 o
   3   0  23       23.84       16.23     14.30 o
   0   1  23        5.26       19.26      8.56 o
   1   1  23       22.35       20.09      7.12 o
   2   1  23       16.57       14.97      6.22 o
   3   1  23       14.68       17.44      7.68 o
   0   2  23      113.08      113.86     14.12 o
   1   2  23       48.31       70.74     12.23 o
   2   2  23        6.63       -2.69      7.13 o
   3   2  23        0.14        8.59      5.47 o
   0   3  23        5.22       20.45      7.71 o
   1   3  23       17.72       16.41      6.06 o
   2   3  23       35.23       37.65     11.00 o
   0   4  23        1.83        3.09      5.34 o
   1   4  23       21.44       12.53      5.41 o
   0   0  24        9.93       36.13     19.98 o
   1   0  24        8.81       -1.06      9.93 o
   2   0  24        0.73        9.45     10.39 o
   0   1  24        0.16        1.38      6.79 o
   1   1  24        8.46        6.23      6.79 o
   2   1  24        5.25        1.82      5.56 o
   0   2  24       17.56       15.72     14.36 o
   1   2  24       38.85       47.45     11.17 o
   2   2  24        0.88        8.23      9.39 o
   0   3  24       50.43       48.83     12.25 o
 
